# Supplementary material for: An Interactive Web-Based Platform for Support Generation and Optimisation for Metal Laser Powder Bed Fusion
Source: Materials (Basel). 2024 Apr 3;17(7):1639. doi: 10.3390/ma17071639 (PMC11012501; doi:10.3390/ma17071639)
Supplement: Supplementary file 1 [file materials-17-01639-s001.zip]

Archive with 3 entries (3 files):
- Equations for support optimization module.pdf
- STL specimen_1.STL
- STL specimen_2.STL
